# Supplementary material for: Revised Exon Structure of l-DOPA Decarboxylase (DDC) Reveals Novel Splice Variants Associated with Colorectal Cancer Progression
Source: Int J Mol Sci. 2020 Nov 13;21(22):8568. doi: 10.3390/ijms21228568 (PMC7697000; doi:10.3390/ijms21228568)
Supplement: Supplementary file 1 [file ijms-21-08568-s001.zip]

Archive with 14 entries (12 files):
- Supplementary Figures/
- Supplementary Figures/Figure S1.tif
- Supplementary Figures/Figure S2.tif
- Supplementary Figures/Figure S3.tif
- Supplementary Figures/Figure S4.tif
- Supplementary Figures/Figure S5.tif
- Supplementary Figures/Figure S6.tif
- Supplementary Figures/Figure S7.tif
- Supplementary Tables/
- Supplementary Tables/Table S1.docx
- Supplementary Tables/Table S2.docx
- Supplementary Tables/Table S3.docx
- Supplementary Tables/Table S4.docx
- Supplementary Tables/Table S5.docx
